# Supplementary material for: Soil Lead (Pb) in New Orleans: A Spatiotemporal and Racial Analysis
Source: Int J Environ Res Public Health. 2021 Feb 1;18(3):1314. doi: 10.3390/ijerph18031314 (PMC7908533; doi:10.3390/ijerph18031314)
Supplement: Supplementary file 1 [file ijerph-18-01314-s001.zip › ijerph-1061484 s2.xlsx]

## Sheet: DATA
CT90	PARISH	FLOOD	km2	km to 59	CDATE2	CDATE4	SL_INT	NSL2	NSL4	SDEN2	SDEN4	SPb2	SPb4	BPbYR2	BPbYR4	BPb_INT	NBPb2	NBPb4	BPb2	BPb4
1	Orleans	No	0.76	2.54	1999-02-01	2014-06-23	15.4	19	19	25	25	704	656	2002	2014	12	79	49	6.7	3.3
2	Orleans	No	0.48	2.49	1999-02-02	2014-06-24	15.4	19	19	40	40	533	418	2002	2013	11	153	97	6	2.6
3	Orleans	No	0.6	2.84	1999-02-01	2014-06-25	15.4	19	19	32	32	292	162	2002	2013	11	206	74	4.9	1.9
4	Orleans	No	1.51	3.33	1999-02-22	2014-06-25	15.3	19	19	13	13	198	142	2002	2013	11	338	152	4.4	1.5
6.01	Orleans	No	0.46	3.86	1999-02-25	2014-02-25	15	19	19	41	41	37	25	2001	2013	12	368	151	4.2	1
6.02	Orleans	No	1.64	4.37	1999-02-25	2014-06-26	15.3	19	19	12	12	94	56	2002	2013	11	325	332	3.4	1.2
6.03	Orleans	No	0.63	5.35	1999-12-28	2014-07-01	14.5	19	19	30	30	36	34	2002	2014	12	383	120	3.3	1
6.04	Orleans	No	1.67	5.77	1999-12-28	2014-10-17	14.8	19	19	11	11	61	26	2002	2014	12	488	261	3	1
6.05	Orleans	No	1.92	4.82	1999-02-22	2014-10-16	15.6	19	19	10	10	77	93	2002	2014	12	184	98	3.2	1.3
6.06	Orleans	No	1.95	6.76	1999-02-23	2014-10-21	15.7	19	19	10	10	68	36	2002	2014	12	117	119	3	1
6.07	Orleans	No	1.99	8.25	1999-02-23	2014-11-06	15.7	19	19	10	10	83	43	2002	2014	12	69	82	3	1
6.08	Orleans	No	2.67	8.4	1999-12-29	2014-10-20	14.8	19	19	7	7	45	25	2002	2013	11	487	403	3	1
6.11	Orleans	No	2	10.03	1999-12-30	2014-11-07	14.9	19	19	10	10	40	35	2002	2014	12	438	213	3	1
6.12	Orleans	No	18.79	14.4	1999-12-30	2014-11-12	14.9	19	19	1	1	15	21	2002	2014	12	35	22	3	1
6.13	Orleans	No	2.73	5.86	1999-12-29	2014-11-10	14.9	19	19	7	7	36	18	2002	2013	11	427	355	3	1
6.14	Orleans	No	5.55	8.63	1999-12-08	2014-11-11	14.9	19	19	3	3	15	12	2002	2013	11	319	279	3	1
7.01	Orleans	Yes	1.04	5.85	1998-10-28	2014-02-15	15.3	19	19	18	18	120	43	2002	2014	12	236	76	4	1
7.02	Orleans	No	1.15	5.93	1998-12-14	2014-02-05	15.1	19	19	17	17	197	201	2002	2013	11	190	161	5	2
8	Orleans	No	0.6	5.61	1998-01-12	2014-02-06	16.1	19	19	32	32	159	185	2002	2013	11	206	196	5.2	2.3
9.01	Orleans	Yes	0.94	7.19	1999-11-19	2014-02-06	14.2	19	19	20	20	99	71	2002	2014	12	194	73	4.4	1.3
9.02	Orleans	Yes	0.87	6.94	1998-10-28	2014-02-07	15.3	19	19	22	22	172	74	2003	2013	10	198	69	4.1	1.1
9.03	Orleans	Yes	0.7	6.5	1998-11-04	2014-02-07	15.3	18	19	26	27	133	62	2002	2014	12	153	79	4.9	1.2
9.04	Orleans	Yes	0.59	6.15	1998-11-19	2014-02-10	15.2	19	19	32	32	82	160	2002	2013	11	227	99	4.3	1.5
11	Orleans	No	1.63	5	1999-01-12	2014-02-04	15.1	19	19	12	12	451	263	2002	2012	10	314	330	5.2	2.4
12	Orleans	No	0.73	3.38	1998-12-11	2013-11-21	14.9	19	19	26	26	1789	380	2002	2014	12	135	45	7.4	3.3
13.01	Orleans	No	0.59	4.09	1999-10-07	2013-11-22	14.1	19	19	32	32	490	398	2002	2013	11	418	155	7.2	2.9
13.02	Orleans	Yes	0.3	4.68	1998-10-27	2013-11-26	15.1	19	19	63	63	205	271	2002	2013	11	207	158	6.2	2
13.03	Orleans	No	0.13	4.45	1998-10-26	2013-11-26	15.1	19	19	146	146	526	405	2002	2013	11	59	49	6.8	3.2
13.04	Orleans	No	0.16	4.3	1998-10-26	2013-12-04	15.1	19	19	119	119	667	611	2002	2014	11.5	54	20	7	3
14.01	Orleans	Yes	0.81	5.15	1998-10-28	2013-12-09	15.1	19	19	23	23	245	46	2002	2013	11	385	142	4.5	1.7
14.02	Orleans	Yes	0.64	4.79	1998-10-23	2013-12-16	15.1	19	19	30	30	270	103	2002	2013	11	387	197	5	1.8
15	Orleans	Yes	0.84	4.22	1998-10-22	2013-11-22	15.1	19	19	23	23	503	119	2002	2013	11	318	111	7	2.7
17.01	Orleans	Yes	2.44	8.81	1998-05-20	2014-02-03	15.7	19	19	8	8	77	35	2002	2013	11	133	81	3	1.1
17.02	Orleans	Yes	1.82	7.69	1998-05-19	2014-02-04	15.7	19	19	10	10	99	75	2002	2014	12	368	194	3	1
17.03	Orleans	Yes	2.13	6.15	1998-11-17	2014-01-27	15.2	19	19	9	9	197	58	2002	2013	11	534	166	4	1.1
17.06	Orleans	No	2.4	6.89	1998-11-17	2014-01-27	15.2	19	10	8	4	74	63	2002	2013	11	22	7	4.1	1.6
17.14	Orleans	Yes	0.5	6.14	1999-01-04	2014-02-03	15.1	19	19	38	38	83	14	2000	2013	13	15	202	5.8	1.2
17.2	Orleans	Yes	3.33	9.49	1998-09-22	2014-02-10	15.4	18	19	5	6	64	70	2002	2013	11	547	489	3.5	1
17.21	Orleans	Yes	3.55	12.18	1998-10-01	2014-02-17	15.4	19	19	5	5	31	28	2002	2013	11	1097	527	3	1
17.22	Orleans	Yes	2.52	10.5	1998-09-18	2014-02-18	15.4	19	19	8	8	106	58	2002	2014	12	587	337	3.8	1
17.23	Orleans	Yes	1.98	12.33	1998-09-18	2014-02-19	15.4	19	19	10	10	98	55	2002	2013	11	299	269	3.6	1
17.24	Orleans	Yes	3.2	11.03	1998-10-01	2014-02-19	15.4	19	19	6	6	34	31	2002	2014	12	311	276	3.3	1
17.25	Orleans	Yes	2.19	12.96	1998-10-02	2014-02-14	15.4	19	19	9	9	45	23	2003	2014	11	447	357	3	1
17.26	Orleans	Yes	4.27	16.48	1999-10-06	2014-02-14	14.4	19	19	4	4	41	21	2002	2013	11	1167	833	3	1
17.27	Orleans	Yes	3.5	16.18	1999-10-06	2014-02-21	14.4	19	19	5	5	18	30	2002	2013	11	549	516	3	1
17.28	Orleans	Yes	2.36	12.23	1998-10-02	2014-02-20	15.4	19	19	8	8	57	32	2002	2013	11	562	558	3	1
17.32	Orleans	Yes	9.32	15.32	1999-10-06	2014-02-17	14.4	19	19	2	2	15	19	2003	2013	10	281	327	3	1
18	Orleans	No	0.47	2.84	1998-12-18	2014-02-20	15.2	19	19	40	40	930	270	2002	2012	10	36	15	7.8	3.2
19	Orleans	No	0.4	3.35	1998-05-11	2013-11-21	15.5	19	19	48	48	1050	118	2002	2013	11	519	125	7.3	2.9
20	Orleans	Yes	0.41	3.76	1998-03-31	2013-06-13	15.2	19	19	46	46	495	203	2002	2013	11	385	143	7	2.2
21	Orleans	Yes	0.34	4.08	1998-03-30	2013-06-14	15.2	19	19	56	56	381	115	2002	2013	11	202	105	6.8	2.3
22	Orleans	Yes	0.34	4.45	1998-04-27	2013-06-17	15.1	18	19	53	56	294	179	2002	2013	11	260	93	6	2.7
23	Orleans	Yes	1.76	4.75	1998-04-27	2013-06-14	15.1	19	19	11	11	195	86	2002	2013	11	388	166	4	1.7
24.01	Orleans	Yes	0.7	5.49	1998-03-31	2013-09-10	15.4	19	19	27	27	495	193	2002	2013	11	133	74	3.8	1.1
24.02	Orleans	Yes	0.87	6.06	1998-04-22	2013-09-10	15.4	19	19	22	22	330	181	2002	2013	11	323	195	4.3	2
25.01	Orleans	Yes	0.92	7.99	1998-04-16	2013-09-11	15.4	19	19	21	21	46	83	2002	2013	11	120	120	3.3	1.1
25.02	Orleans	Yes	0.96	8.24	1998-04-20	2013-09-05	15.4	19	19	20	20	242	33	2002	2014	12	215	149	3.3	1.1
25.03	Orleans	Yes	0.78	6.72	1998-04-16	2013-09-06	15.4	19	19	24	24	116	124	2003	2013	10	71	69	4	1.7
25.04	Orleans	Yes	0.79	7.03	1998-04-20	2013-09-06	15.4	19	19	24	24	72	128	2002	2013	11	111	119	4.2	1.2
26	Orleans	No	0.32	2.49	1998-12-11	2013-11-20	14.9	19	19	59	59	1126	584	2003	2013	10	21	12	8.8	5.3
27	Orleans	No	0.34	2.85	1998-04-01	2013-06-13	15.2	19	19	56	56	1134	231	2002	2013	11	389	120	8	2.9
28	Orleans	Yes	0.44	3.45	1998-02-17	2013-12-10	15.8	19	19	43	43	528	207	2002	2013	11	235	142	5.6	1.6
29	Orleans	Yes	0.38	3.32	1998-03-16	2013-12-09	15.7	19	19	50	50	605	264	2002	2013	11	414	113	7	2.8
30	Orleans	Yes	0.38	3.83	1998-03-16	2013-11-20	15.7	19	19	50	50	400	161	2002	2013	11	264	97	5.7	2.1
31	Orleans	Yes	0.38	4.11	1998-03-12	2013-11-19	15.7	19	19	50	50	612	290	2002	2013	11	170	122	5	1.4
33.01	Orleans	Yes	1.44	7.42	1998-04-23	2013-08-20	15.3	19	19	13	13	21	22	2003	2015	12	23	56	3	1
33.02	Orleans	Yes	1.78	6.31	1998-03-17	2013-08-19	15.4	19	19	11	11	25	28	2002	2014	12	241	155	3.5	1.3
33.03	Orleans	Yes	0.73	7.94	1998-04-22	2013-08-21	15.3	19	19	26	26	122	28	2002	2014	12	89	90	3.3	1.2
33.04	Orleans	Yes	0.86	7.08	1998-03-17	2013-08-21	15.4	19	19	22	22	87	65	2002	2013	11	208	143	3.2	1
33.05	Orleans	Yes	0.51	5.17	1998-03-25	2013-08-19	15.4	19	19	37	37	139	60	2002	2013	11	354	53	5.4	1.1
33.06	Orleans	Yes	0.42	5.28	1998-03-25	2013-08-20	15.4	19	19	45	45	281	73	2002	2013	11	1353	128	5.2	1
33.07	Orleans	Yes	0.72	5.38	1998-03-17	2013-09-04	15.5	19	19	26	26	132	54	2002	2014	12	122	63	3.6	1
33.08	Orleans	Yes	1.74	5.68	1998-04-01	2013-09-04	15.4	19	19	11	11	171	93	2002	2013	11	232	282	4	1.3
34	Orleans	Yes	0.38	2.58	1998-04-02	2013-11-19	15.6	19	19	50	50	612	307	2002	2013	11	297	107	7.6	3.3
35	Orleans	Yes	0.31	2.93	1998-03-11	2013-11-14	15.7	19	19	61	61	603	454	2002	2013	11	167	77	5	2.5
36	Orleans	Yes	0.4	3.24	1998-02-17	2013-11-14	15.7	19	19	48	48	508	309	2002	2013	11	261	95	7	3.2
37.01	Orleans	Yes	0.97	4.4	1998-03-11	2013-11-12	15.7	19	19	20	20	265	77	2002	2014	12	101	62	4.9	1
37.02	Orleans	Yes	1.29	3.77	1998-02-18	2013-11-11	15.7	19	19	15	15	541	521	2002	2013	11	364	185	6	2.1
39	Orleans	No	0.58	1.82	1998-03-30	2013-11-15	15.6	18	19	31	33	614	696	2002	2013	11	137	107	7.3	3
40	Orleans	Yes	0.5	2.45	1998-03-12	2013-11-13	15.7	19	19	38	38	1135	347	2002	2013	11	252	100	6.9	2.9
41	Orleans	Yes	0.48	3.28	1998-03-02	2013-11-11	15.7	19	19	40	40	668	395	2002	2015	12.5	47	32	4	1.8
42	Orleans	No	0.51	1.55	1999-03-26	2015-10-14	16.6	19	11	37	22	214	24	2001	2012	11	13	7	4	3
44.01	Orleans	Yes	0.45	2.17	1998-04-02	2013-11-13	15.6	19	19	42	42	795	395	2002	2013	11	239	140	7.5	2.7
44.02	Orleans	Yes	0.25	1.85	1998-03-27	2013-11-08	15.6	19	19	76	76	180	35	2002	2014	12	594	82	5.7	1.4
45	Orleans	Yes	0.59	2.85	1998-03-20	2013-11-30	15.7	19	19	32	32	608	446	2002	2013	11	400	326	6.1	2.8
46	Orleans	Yes	0.72	3.95	2000-02-01	2013-11-08	13.8	19	19	26	26	373	240	2002	2014	11.5	64	40	5.2	2
49	Orleans	Yes	0.94	1.61	1998-04-06	2015-09-09	17.4	19	19	20	20	1164	144	2001	2013	12	325	200	7.2	2.1
50	Orleans	Yes	0.71	2.93	1998-04-01	2013-10-30	15.6	19	19	27	27	390	237	2002	2013	11	145	165	6.3	2.3
54	Orleans	Yes	0.83	4.05	1998-04-07	2013-10-07	15.5	19	19	23	23	302	388	2002	2013	11	95	42	5	2.2
55	Orleans	Yes	1.8	5.43	1998-11-05	2014-01-21	15.2	19	19	11	11	139	169	2003	2015	11.5	31	56	3	1.6
56.01	Orleans	Yes	1.27	7.78	1998-05-14	2014-01-22	15.7	19	19	15	15	42	16	2002	2014	12	15	57	3	1
56.02	Orleans	Yes	1.25	7.41	1998-05-13	2014-01-22	15.7	19	19	15	15	40	16	2003	2015	12	23	41	3.4	1
56.03	Orleans	Yes	0.76	6.64	1998-05-14	2014-01-16	15.7	19	19	25	25	60	27	2002	2015	13	42	29	3	1.1
56.04	Orleans	Yes	0.89	6.16	1998-05-13	2014-01-16	15.7	19	19	21	21	73	15	2002	2015	13.5	18	16	3	1
58	Orleans	No	0.77	0.64	1999-03-29	2013-12-11	14.7	14	19	18	25	164	62	2002	2013	11	128	85	5	2
59	Orleans	No	1.35	0	1999-04-01	2013-12-10	14.7	14	19	10	14	203	94	2002	2013	11	49	49	5	1.3
60	Orleans	Yes	0.9	1.31	1998-04-20	2014-07-02	16.2	19	19	21	21	1182	133	2001	2013	12	55	155	5.7	1.7
63	Orleans	Yes	0.38	2.38	1998-04-06	2013-10-25	15.6	19	19	50	50	689	408	2002	2013	11	219	167	7	3
64	Orleans	Yes	0.53	3.19	1998-04-07	2013-07-15	15.3	19	19	36	36	408	211	2002	2014	12	362	133	6	2.2
65	Orleans	Yes	0.82	4.18	1998-05-06	2013-10-31	15.5	19	19	23	23	251	241	2002	2014	11.5	236	122	6.3	2.2
67	Orleans	No	0.26	0.87	1999-04-01	2013-12-04	14.7	17	19	65	73	799	204	2001	2012	11	29	68	8.3	2.4
68	Orleans	No	0.36	0.68	1998-09-14	2013-12-06	15.2	18	19	50	53	401	115	2002	2013	11	287	69	4.8	1.2
69	Orleans	Yes	0.77	1.48	1998-08-27	2013-09-18	15.1	19	19	25	25	224	116	2002	2013	11	872	103	6	1.3
70	Orleans	Yes	0.91	2.64	1998-05-06	2013-10-24	15.5	19	19	21	21	209	73	2002	2014	12	122	44	4.8	2.5
71	Orleans	Yes	1.02	2.81	1998-04-15	2013-10-25	15.5	19	19	19	19	588	180	2002	2013	11	176	141	6.3	1.4
72	Orleans	Yes	0.95	3.5	1998-09-09	2013-09-25	15	19	19	20	20	294	130	2002	2013	11	475	241	5.6	1.5
75.01	Orleans	Yes	0.83	5.11	1998-10-21	2013-08-12	14.8	19	19	23	23	273	144	2002	2013	11	239	158	4.5	1.5
75.02	Orleans	Yes	0.8	4.57	1998-10-21	2013-08-07	14.8	19	19	24	24	201	98	2002	2013	11	524	286	5.2	1.9
76.03	Orleans	Yes	1.79	8.12	2000-11-18	2014-01-21	13.2	19	19	11	11	45	24	2003	2014	11	52	79	3	1
76.05	Orleans	Yes	0.62	4.32	1998-10-22	2013-10-31	15	19	19	31	31	231	52	2002	2013	11	276	140	5.4	1.5
77	Orleans	No	1.51	1.77	1999-10-07	2013-12-12	14.2	14	19	9	13	578	89	2002	2012	10	198	39	6.2	1.8
78	Orleans	No	0.31	1.59	2001-01-03	2013-12-16	13	19	19	61	61	656	938	2001	2014	13	54	35	8.5	2.2
79	Orleans	No	0.26	1.14	1999-04-07	2013-12-05	14.7	19	19	73	73	987	306	2001	2014	13	53	35	10.8	1.3
80	Orleans	No	0.23	0.91	1998-09-14	2013-12-05	15.2	19	19	83	83	758	203	2002	2013	11	137	221	6.7	2.2
81.01	Orleans	No	0.27	2.32	1999-04-14	2013-12-16	14.7	19	19	70	70	285	53	2000	2013	13	238	325	7.5	1.4
81.02	Orleans	No	0.31	2.75	1999-04-14	2013-12-18	14.7	19	19	61	61	573	336	2001	2013	12	167	39	8.6	1.4
82	Orleans	No	0.28	1.82	1999-04-07	2013-12-13	14.7	19	19	68	68	941	387	2001	2013	12	43	51	7	2.1
83	Orleans	No	0.34	2.21	1998-10-22	2013-12-13	15.1	19	19	56	56	1055	893	2002	2014	12	166	31	8.9	2.9
84	Orleans	No	0.26	1.52	1998-09-16	2013-12-12	15.2	19	19	73	73	882	354	2002	2013	11	128	92	7	2.6
85	Orleans	No	0.3	1.3	1998-09-15	2013-06-04	14.7	19	19	63	63	606	491	2002	2013	11	256	256	7.8	3.1
86	Orleans	Yes	0.31	1.32	1998-08-28	2013-09-19	15.1	19	19	61	61	809	116	2001	2013	12	240	183	6.5	2.4
87	Orleans	No	0.71	3.62	1999-04-15	2014-01-15	14.8	19	19	27	27	849	412	2001	2013	12	272	46	6.7	3.2
88	Orleans	No	0.29	2.71	1999-01-19	2013-12-17	14.9	19	19	66	66	968	692	2002	2013	11	256	107	7.5	2.6
89	Orleans	No	0.24	3.03	1998-12-08	2013-12-18	15	19	19	79	79	478	419	2002	2013	11	216	65	8.5	2
91	Orleans	No	0.38	2.11	1998-05-12	2013-06-07	15.1	19	19	50	50	1014	409	2002	2013	11	344	164	7	2.8
92	Orleans	Yes	0.31	1.9	1998-05-12	2013-06-05	15.1	19	19	61	61	771	651	2002	2013	11	280	158	6.6	2.6
93.01	Orleans	Yes	0.24	1.64	1998-08-28	2013-06-03	14.8	19	19	79	79	1532	292	2002	2013	11	154	126	6.5	2.5
93.02	Orleans	Yes	0.24	2.02	1998-05-11	2013-12-17	15.6	19	19	79	79	124	11	2001	2013	12	248	150	7.5	1.2
94	Orleans	Yes	0.53	1.89	1998-08-27	2013-09-11	15	19	19	36	36	391	149	2002	2014	12	330	180	7	2.4
96	Orleans	No	0.35	3.43	1999-01-11	2013-10-02	14.7	19	19	54	54	564	348	2002	2014	11.5	179	36	6.3	3.3
97	Orleans	No	0.3	3.85	1999-01-11	2013-10-02	14.7	19	19	63	63	395	381	2002	2013	11	132	67	7	2.9
99	Orleans	No	0.78	3.25	1999-10-11	2013-10-01	14	19	19	24	24	559	245	2003	2014	11	20	35	5.5	3.5
100	Orleans	No	0.43	2.58	1998-09-01	2013-06-07	14.8	19	19	44	44	515	515	2002	2013	11	359	186	6	2.3
101	Orleans	No	0.48	3	1998-09-11	2013-06-10	14.7	19	19	40	40	505	263	2002	2013	11	140	225	7	2.7
102	Orleans	Yes	0.44	2.53	1998-05-05	2013-06-06	15.1	19	19	43	43	405	184	2002	2013	11	308	180	6.7	2.5
103	Orleans	Yes	0.61	2.36	1998-04-24	2013-09-13	15.4	19	19	31	31	278	108	2002	2013	11	338	212	6	2.5
104	Orleans	No	1.34	5.33	1999-01-26	2015-10-16	16.7	19	19	14	14	48	93	2001	2013	12	57	15	6	1.6
105	Orleans	No	0.28	4.3	1999-01-20	2013-10-23	14.8	19	19	68	68	597	432	2002	2013	11	75	27	6	2.5
106	Orleans	No	0.32	4.79	1999-01-20	2013-10-23	14.8	19	19	59	59	451	418	2002	2014	12.5	78	28	5.6	2.8
107	Orleans	No	0.44	3.96	1999-01-08	2013-10-22	14.8	19	19	43	43	491	324	2002	2014	12	45	20	5	1.6
108	Orleans	No	0.39	4.36	1998-01-08	2016-11-03	18.8	19	19	49	49	471	306	2002	2014	12	22	19	5	2.8
109	Orleans	No	0.82	3.59	1998-09-04	2013-06-10	14.8	19	19	23	23	521	352	2002	2013	11	175	90	6	3
111	Orleans	Yes	0.5	3.19	1998-05-05	2013-09-18	15.4	19	19	38	38	383	379	2002	2012	10	208	116	6	2.4
112	Orleans	No	0.38	2.9	1998-04-23	2013-09-13	15.4	19	19	50	50	274	106	2002	2013	11	75	35	5	2
114	Orleans	No	0.48	5.31	1999-01-21	2013-10-24	14.8	19	19	40	40	459	308	2003	2014	10.5	7	14	4	1.2
115	Orleans	No	0.44	5.38	1999-01-26	2013-08-12	14.5	19	19	43	43	765	325	2001	2013	12	5	13	9	2
117	Orleans	No	1.06	4.33	1998-09-04	2013-09-24	15.1	19	19	18	18	465	268	2003	2015	12	11	13	3	1.4
119	Orleans	No	0.54	3.7	1998-04-30	2013-09-20	15.4	18	19	33	35	569	166	2000	2015	14.5	9	12	3	2.8
120	Orleans	No	1.81	5.62	1999-01-26	2013-08-16	14.6	19	19	10	10	286	259	2002	2015	12.5	14	14	4	3.1
121.01	Orleans	No	0.56	4	1998-08-26	2013-08-15	15	19	19	34	34	796	156	2003	2013	10	37	17	4.3	2.3
122	Orleans	No	0.64	3.42	1998-09-16	2013-09-19	15	19	19	30	30	544	147	2002	2015	13	48	29	3	2
123	Orleans	Yes	0.46	2.78	1998-04-21	2013-09-24	15.4	19	19	41	41	295	193	2002	2013	11	150	204	5.5	1.9
124	Orleans	Yes	0.42	3.27	1998-04-21	2013-09-25	15.4	19	19	45	45	334	260	2002	2013	11	201	100	6	2
125	Orleans	No	0.69	5.66	1999-01-26	2013-08-16	14.6	19	19	28	28	312	244	2001	2013	12	73	42	5	2
126	Orleans	No	0.46	5.11	1998-05-18	2013-08-14	15.2	19	19	41	41	559	173	2002	2013	11	28	24	4.8	3.2
127	Orleans	No	0.52	4.6	1998-05-18	2013-08-13	15.2	19	19	37	37	431	330	2002	2013	11	225	117	5.5	1.8
128	Orleans	Yes	0.57	4	1998-04-30	2013-10-01	15.4	18	19	32	33	379	208	2001	2014	13	61	61	5.7	2.5
129	Orleans	No	0.66	5.52	1999-04-20	2013-08-14	14.3	19	19	29	29	214	345	2002	2013	11	159	28	7	1.8
130	Orleans	No	0.37	4.96	1998-09-17	2013-08-09	14.9	19	19	51	51	715	509	2002	2013	11	313	87	6	2.4
131	Orleans	No	0.36	5.42	1998-09-17	2013-08-09	14.9	19	19	53	53	451	174	2002	2013	11	328	149	6	2.1
132	Orleans	Yes	0.99	4.73	1999-09-08	2013-08-13	13.9	19	19	19	19	470	126	2002	2013	11	369	176	5.9	2
133.01	Orleans	No	2.89	8.53	1998-11-13	2014-01-23	15.2	19	19	7	7	85	27	2002	2014	11.5	21	26	3	1
133.02	Orleans	No	3.95	8.92	1998-11-13	2014-01-23	15.2	19	19	5	5	49	34	2003	2015	11.5	17	20	4	1
201.01	Jefferson	No	1.26	9.06	1999-02-26	2016-04-22	17.2	19	19	15	15	46	16	2003	2016	13	26	15	3	1.3
201.02	Jefferson	No	1.54	9.87	1999-02-26	2016-04-29	17.2	19	19	12	12	33	33	2002	2016	14	15	10	3	1
202.01	Jefferson	Yes	1.61	10.24	1999-10-11	2016-04-27	16.5	19	19	12	12	30	18	2003	2015	12	54	11	3	1.6
202.02	Jefferson	Yes	0.53	10.64	1999-02-23	2016-05-05	17.2	19	19	36	36	72	38	2003	2016	13	241	19	3	2.4
202.03	Jefferson	No	3.1	11.6	1999-12-17	2016-05-04	16.4	19	19	6	6	23	19	2003	2015	12	47	61	3	1
203.01	Jefferson	No	1.71	15.35	2001-01-03	2016-05-06	15.3	19	19	11	11	12	15	2003	2015	12	12	8	3	1
203.02	Jefferson	Yes	2.15	13.74	1999-03-11	2016-05-06	17.2	18	19	8	9	31	17	2003	2015	12	48	37	3	1
203.03	Jefferson	Yes	1.66	13.93	1999-08-18	2016-05-05	16.7	19	19	11	11	55	31	2003	2015	12	21	28	3	1
204	Jefferson	No	1.19	16.14	1999-08-24	2016-09-27	17.1	19	19	16	16	15	12	2002	2016	14	20	19	2.6	1
205.01	Jefferson	No	2.99	17.35	1999-12-20	2016-09-27	16.8	19	19	6	6	18	16	2003	2015	12	136	74	3	1
205.02	Jefferson	No	2.77	18.14	1999-12-22	2016-10-12	16.8	19	19	7	7	21	12	2003	2015	12	303	90	3	1
205.03	Jefferson	No	5.35	20.07	1999-12-22	2016-09-28	16.8	19	19	4	4	13	8	2003	2015	12	304	77	3	1
205.05	Jefferson	No	0.88	18.56	1999-11-30	2016-10-13	16.9	19	19	22	22	22	11	2003	2015	12	290	32	3	1
205.06	Jefferson	No	1.83	16.73	1999-12-20	2016-10-07	16.8	19	19	10	10	32	21	2003	2015	12.5	292	56	3	1
205.07	Jefferson	No	1.52	18.85	1999-11-30	2016-10-14	16.9	19	19	13	13	17	13	2003	2015	12	120	47	3	1
205.08	Jefferson	Yes	3.78	20.92	1999-04-26	2016-10-18	17.5	19	19	5	5	9	11	2003	2015	12	195	74	3	1
205.09	Jefferson	No	2.64	20.24	1999-04-26	2016-10-20	17.5	19	19	7	7	51	18	2003	2015	12	434	134	3	1
206	Jefferson	No	8.47	18.64	1999-03-22	2016-10-05	17.5	18	19	2	2	25	23	2003	2015	12	745	120	3	1
207	Jefferson	No	2.34	18.63	1999-11-18	2016-10-11	16.9	19	19	8	8	35	41	2003	2015	12	136	25	3	1
208	Jefferson	No	1.8	18.23	1999-11-18	2016-02-01	16.2	19	19	11	11	60	34	2002	2015	13	159	26	3	1
209	Jefferson	No	0.64	16.12	1999-11-19	2016-02-10	16.2	19	19	30	30	64	31	2002	2015	13	156	20	3	1
210	Jefferson	No	1.65	16.5	1999-11-23	2016-09-26	16.8	19	19	12	12	86	45	2003	2015	12	104	27	3	1
211	Jefferson	No	1.14	16.46	1999-11-23	2016-09-26	16.8	19	19	17	17	38	45	2003	2015	12	124	26	3	1
212	Jefferson	No	1.34	16.6	1999-03-22	2016-10-06	17.5	19	19	14	14	22	22	2003	2015	12	99	27	3	1
213	Jefferson	No	1.65	15.61	1999-10-11	2016-09-22	16.9	19	19	12	12	11	17	2004	2015	11	58	23	3	1
214	Jefferson	No	0.75	15.49	1999-08-19	2016-09-20	17.1	19	19	25	25	10	11	2004	2015	11	5	10	5	1.5
215	Jefferson	No	0.88	14.97	1999-08-24	2016-09-21	17.1	19	19	22	22	19	21	2003	2016	13	158	9	3	1
216	Jefferson	No	2.49	13.68	2000-02-01	2016-06-23	16.4	19	19	8	8	41	36	2003	2015	12	208	85	3	1
217	Jefferson	No	2.11	13.35	1999-08-17	2016-06-21	16.8	19	19	9	9	38	43	2003	2015	12	113	46	3	1
218.01	Jefferson	Yes	1.1	12.36	1999-12-17	2016-05-09	16.4	19	19	17	17	35	25	2003	2016	13	86	11	3	1
218.02	Jefferson	No	2	11.45	1999-12-16	2016-05-09	16.4	19	19	10	10	49	54	2003	2015	12	369	67	3	1.4
219	Jefferson	No	0.5	10.55	1999-02-23	2016-06-20	17.3	19	19	38	38	71	22	2002	2015	13	26	14	3	1
220.01	Jefferson	No	1.4	9.82	1999-12-16	2016-05-31	16.5	19	19	14	14	84	42	2003	2015	12	144	37	3	1
220.02	Jefferson	No	0.95	9.67	1999-12-03	2016-02-24	16.2	19	19	20	20	47	19	2003	2016	12.5	74	8	3	1
221.01	Jefferson	No	0.6	9.48	1999-10-14	2016-04-26	16.5	19	19	32	32	24	19	2004	2016	12	15	14	2.7	1
221.02	Jefferson	No	1.1	8.92	1999-10-14	2016-05-31	16.6	19	19	17	17	22	22	2004	2016	12	15	14	2.7	1
222	Jefferson	No	1.1	8.73	1999-10-13	2016-04-25	16.5	19	19	17	17	43	25	2002	2015	13	8	12	3.1	1.5
223.01	Jefferson	No	1	8.28	1999-03-18	2016-04-25	17.1	19	19	19	19	32	36	2002	2015	13	15	21	3	1
223.02	Jefferson	No	0.88	7.29	1999-03-18	2016-02-16	16.9	19	19	22	22	39	34	2003	2015	12	40	13	3	1
223.03	Jefferson	No	0.54	7.86	1999-02-24	2016-04-21	17.2	19	19	35	35	45	16	2003	2016	13	70	20	3	1.3
224	Jefferson	No	1.18	7.23	1999-03-18	2016-02-16	16.9	19	19	16	16	99	52	2003	2016	12.5	23	14	3	1.6
225	Jefferson	No	1.31	8.05	1999-05-10	2016-02-15	16.8	19	19	15	15	97	95	2003	2016	13	28	19	3	1
226	Jefferson	No	1.43	7.45	1999-10-15	2016-02-15	16.3	19	19	13	13	127	116	2002	2015	13	8	12	3	1
227	Jefferson	No	1.09	8.33	1999-11-29	2016-02-22	16.2	19	19	17	17	118	42	2003	2015	12	12	12	3	1
228	Jefferson	No	1.19	8.88	1999-12-03	2016-02-22	16.2	19	19	16	16	79	45	2003	2015	12	35	27	3	1
229	Jefferson	No	1.04	9.56	1999-04-04	2016-02-17	16.9	19	19	18	18	77	51	2003	2015	12	51	22	3	2
230.01	Jefferson	No	0.7	10.31	1999-06-11	2016-02-24	16.7	19	19	27	27	41	38	2004	2016	12	10	10	3.5	1
230.02	Jefferson	No	1.67	11.22	1999-12-15	2016-02-29	16.2	19	19	11	11	23	19	2003	2016	13	53	39	3	1
230.03	Jefferson	No	1.13	12.3	1999-12-15	2016-02-29	16.2	19	19	17	17	25	12	2004	2016	12	14	18	2	1
231	Jefferson	No	1.04	10.86	1999-04-04	2016-02-26	16.9	18	19	17	18	70	11	2003	2015	12	65	25	3	1
232	Jefferson	No	1.67	12.56	1999-10-18	2016-03-02	16.4	19	19	11	11	45	15	2003	2015	12	103	22	3	1
233	Jefferson	No	0.7	13.18	1999-10-15	2016-03-02	16.4	19	19	27	27	6	16	2004	2015	11	12	12	3	1
234	Jefferson	No	1.2	13.69	1999-10-14	2016-03-04	16.4	19	20	16	17	45	14	2003	2016	13	40	15	3	1
235	Jefferson	No	1.71	14.99	1999-11-22	2016-09-23	16.8	19	18	11	11	29	22	2003	2015	12	73	58	3	1
236	Jefferson	No	1.95	14.77	1999-11-22	2016-06-23	16.6	19	19	10	10	36	13	2003	2015	12	213	43	3	1
237	Jefferson	No	1.08	14.54	1999-11-19	2016-01-06	16.1	19	19	18	18	88	22	2003	2015	12	206	44	3	1
238	Jefferson	No	1.72	14.97	1999-12-14	2016-01-05	16.1	19	19	11	11	54	34	2002	2015	13	301	43	3	1
239.02	Jefferson	No	1.47	13.19	1999-12-13	2016-01-04	16.1	19	19	13	13	31	27	2002	2015	13	36	11	3	1
239.03	Jefferson	No	1.3	13.78	1999-12-13	2016-01-06	16.1	19	19	15	15	67	29	2003	2015	12	30	10	3	1
239.04	Jefferson	No	2.2	13.57	1999-12-14	2016-01-05	16.1	19	19	9	9	55	21	2003	2015	12	58	19	3	1
240.01	Jefferson	No	1.2	12.57	1999-12-06	2015-11-03	15.9	19	19	16	16	74	34	2003	2015	12	44	17	3	1
240.02	Jefferson	No	2.42	12.32	1999-12-07	2015-11-03	15.9	19	19	8	8	54	44	2003	2016	12.5	46	26	3	1
241	Jefferson	No	1.45	12.03	1999-12-06	2015-11-02	15.9	19	19	13	13	56	30	2003	2015	12	114	42	3	1
242	Jefferson	No	10.88	10.91	1999-12-09	2015-10-30	15.9	19	19	2	2	27	33	2002	2015	13	95	51	3.9	1
243	Jefferson	No	2.06	9.58	1999-12-06	2015-11-05	15.9	19	19	9	9	95	60	2003	2015	12	44	28	3.6	1
244	Jefferson	No	1.05	8.97	1999-12-01	2015-11-04	15.9	19	19	18	18	60	53	2003	2015	12	87	24	3	1
245	Jefferson	No	1.22	8.5	1999-12-02	2015-11-04	15.9	19	19	16	16	114	67	2003	2015	12	42	9	3	1
246	Jefferson	No	0.89	8.08	1999-12-01	2016-01-04	16.1	19	19	21	21	125	64	2002	2016	14	130	11	4	2.1
247	Jefferson	No	0.97	7.42	1999-11-24	2014-12-10	15	19	19	20	20	126	64	2002	2014	12	71	71	4	1
248	Jefferson	Yes	3.82	6.48	1999-03-05	2016-02-11	16.9	19	19	5	5	45	22	2002	2015	13	35	10	3	1.6
249	Jefferson	No	2.22	6.21	1999-04-20	2014-12-09	15.6	19	19	9	9	118	91	2003	2013	10	120	100	3.6	1.4
250.02	Jefferson	No	1.17	6.08	2000-01-03	2016-09-29	16.7	19	19	16	16	30	22	2002	2015	13	172	64	3	1
250.03	Jefferson	No	1.41	7.49	2000-01-04	2016-11-03	16.8	19	19	13	13	35	32	2002	2015	13	187	55	3	1.4
250.98	Jefferson	No	3.18	8.37	2000-01-03	2016-02-26	16.1	19	19	6	6	15	17	2002	2015	13	577	158	3	1
251.01	Jefferson	No	2.85	9.23	2000-01-05	2016-02-26	16.1	19	19	7	7	26	21	2002	2015	13	552	150	3	1
251.02	Jefferson	No	3.32	8.16	2000-01-07	2016-11-14	16.9	19	19	6	6	35	15	2002	2015	13	130	70	3	1.1
252.01	Jefferson	No	1.42	5.17	2000-01-07	2014-01-06	14	19	19	13	13	43	21	2002	2014	12	314	137	3.1	1
252.02	Jefferson	No	1.82	6.42	2000-01-04	2016-11-04	16.8	19	19	10	10	33	28	2002	2015	13	491	139	3	2
253	Jefferson	No	1.33	5.31	2000-01-10	2016-11-16	16.8	19	19	14	14	49	16	2002	2016	14	122	28	3	1.4
254	Jefferson	No	1.88	6.48	2000-01-10	2016-11-15	16.8	19	19	10	10	31	19	2002	2015	13	441	78	3	1
255	Jefferson	No	0.82	5.65	2000-01-11	2016-11-18	16.9	19	19	23	23	82	31	2002	2015	13	181	60	3	1.7
256	Jefferson	No	1.12	4.46	2000-01-11	2016-11-17	16.8	19	19	17	17	108	61	2002	2015	13	165	16	3	2
257.98	Jefferson	No	1.02	4.08	2000-01-13	2014-12-18	14.9	19	19	19	19	107	89	2002	2013	11	179	67	4	1.1
258.79	Jefferson	No	1.32	3.12	1999-02-02	2014-12-17	15.9	18	19	14	14	205	172	2002	2014	12	138	53	4	1.3
259	Jefferson	No	1.71	3.73	2000-01-13	2016-11-18	16.8	19	19	11	11	444	44	2002	2015	13	127	41	4.1	3.3
260	Jefferson	No	2.48	4.6	2000-01-12	2016-11-21	16.9	19	19	8	8	81	38	2003	2016	12.5	116	18	3	1.9
261	Jefferson	No	2.13	5.97	1999-10-20	2016-12-14	17.2	19	19	9	9	41	19	2002	2015	13	756	109	3	1.1
262	Jefferson	No	2.06	7.12	1999-10-20	2016-12-15	17.2	19	19	9	9	71	18	2002	2015	13	170	31	3	1.4
263	Jefferson	No	2.99	5.91	2000-01-12	2016-12-16	16.9	19	19	6	6	75	52	2002	2015	13	111	38	3	2.8
264	Jefferson	No	0.61	6.89	2000-01-14	2016-12-19	16.9	19	19	31	31	53	17	2002	2015	13	50	22	3	3.3
265	Jefferson	No	1.16	6.88	2000-01-14	2016-12-20	16.9	19	19	16	16	113	37	2002	2015	13	84	12	3	3.3
266	Jefferson	No	1.4	5.5	2000-01-18	2016-12-21	16.9	19	19	14	14	36	33	2002	2015	13	77	17	3	1
267	Jefferson	No	2.12	6.97	2000-01-18	2016-12-22	16.9	19	19	9	9	70	53	2002	2015	13	123	18	3	3.3
268	Jefferson	No	1.32	7.33	2000-01-20	2016-12-23	16.9	19	19	14	14	64	30	2002	2015	13	369	53	3	1
269	Jefferson	No	2.88	6.92	2000-01-20	2017-01-11	17	19	19	7	7	59	33	2002	2015	13	589	81	3.8	1
270	Jefferson	No	2.47	7.85	2000-01-21	2017-01-13	17	19	19	8	8	44	18	2002	2015	13	303	78	3	1.2
271	Jefferson	No	2.9	9.2	2000-01-21	2017-01-17	17	19	19	7	7	41	17	2002	2015	13	263	47	3	1.2
272	Jefferson	No	2.24	8.05	2000-01-25	2017-01-18	17	19	19	8	8	60	29	2002	2015	13	413	77	3	1.1
273	Jefferson	No	2.97	7.39	2000-01-25	2017-01-19	17	19	19	6	6	49	25	2002	2016	14	45	17	3	3
274	Jefferson	No	12.39	8.81	2000-01-27	2017-01-20	17	19	19	2	2	82	25	2002	2015	13	217	63	3.7	1.2
275.01	Jefferson	No	15.91	16.57	2000-01-27	2017-01-23	17	19	19	1	1	18	14	2002	2015	13	264	92	3	1
275.02	Jefferson	No	13.01	16.78	2000-01-31	2017-01-20	17	19	19	1	1	32	37	2002	2015	13	328	47	3	1
302.03	St Bernard	No	2.78	11.81	2000-01-26	2014-06-18	14.4	19	19	7	7	46	33	2003	2012	9	129	137	3	1
302.06	St Bernard	Yes	1.29	12.99	2000-01-26	2014-06-19	14.4	19	19	15	15	23	11	2003	2012	9	128	98	3	0.5
302.07	St Bernard	Yes	1.84	12.21	1999-03-04	2014-06-20	15.3	19	19	10	10	70	10	2003	2012	9	103	202	3	0.5
304	St Bernard	No	5.1	8.59	2000-01-31	2014-03-02	14.1	19	19	4	4	85	26	2003	2016	13	102	5	3	1
306.01	St Bernard	Yes	2.22	9.47	1999-03-02	2014-04-05	15.1	19	19	9	9	11	13	2002	2013	11	61	109	3	1
306.02	St Bernard	Yes	2.35	9.09	2000-01-19	2014-04-09	14.2	19	19	8	8	69	27	2003	2012	9	122	153	3	0.5
306.03	St Bernard	Yes	0.79	10.39	1999-03-03	2014-05-14	15.2	19	19	24	24	26	15	2002	2012	10	280	171	3	1.2
307	St Bernard	No	0.89	10.63	2000-01-19	2014-05-28	14.4	19	19	21	21	73	25	2003	2012	9	59	64	3	1.1
308	St Bernard	Yes	2.32	11.08	1999-03-03	2014-05-20	15.2	19	19	8	8	77	43	2003	2012	9	281	442	3	1

## Sheet: Legend to Dataset
CT90	1990 Census Tract Identification Number
PARISH	Parish Name (equivalent to County)
FLOOD	Katrina Flood Status (Yes/No)
km2	Census Tract Area in square kilometers
km to 59	km from Census Tract centroid to N.O. Main Post Office
CDATE2	Soil sample collection date for 1998-2001 survey
CDATE4	Soil sample collection date for 2013-2017 survey
SL_INT	Time interval between soil surveys in decimal years
NSL2	Number of soil samples collected for 1998-2001 survey
NSL4	Number of soil samples collected for 2013-2017 survey
SDEN2	Soil samples per square kilometer 1998-2001 survey (Sample Density)
SDEN4	Soil samples per square kilometer 2013-2017 survey (Sample Density)
SPb2	Median soil Pb in mg/kg 1998-2001 survey
SPb4	Median soil Pb in mg/kg 2013-2017 survey
BPbYR2	Blood Pb median year of test 2000-2005 survey
BPbYR4	Blood Pb median year of test 2011-2016 survey
BPb_INT	Time interval between BPbYR2 and BPbYR4 in decimal years
NBPb2	Number of Blood Pb tests for 2000-2005 survey
NBPb4	Number of Blood Pb tests for 2011-2016 survey
BPb2	Median Blood Pb in µg/dL 2000-2005 survey
BPb4	Median Blood Pb in µg/dL 2011-2016 survey
